# Supplementary material for: Use of a Managed Solitary Bee to Pollinate Almonds: Population Sustainability and Increased Fruit Set
Source: Insects. 2021 Jan 11;12(1):56. doi: 10.3390/insects12010056 (PMC7826921; doi:10.3390/insects12010056)
Supplement: Supplementary file 1 [file insects-12-00056-s001.zip]

Archive with 1 entries (1 files):
- insects-1034917-supplementary.7z
